# Supplementary material for: Inhibition of Liquid–Liquid Phase Separation for Breaking the Solubility Barrier of Amorphous Solid Dispersions to Improve Oral Absorption of Naftopidil
Source: Pharmaceutics. 2022 Nov 30;14(12):2664. doi: 10.3390/pharmaceutics14122664 (PMC9782492; doi:10.3390/pharmaceutics14122664)
Supplement: Supplementary file 1 [file pharmaceutics-14-02664-s001.zip]

Archive with 1 entries (1 files):
- pharmaceutics-2039699-supplementary.pdf
